# Supplementary material for: Healthcare Professionals’ Perspectives on Barriers and Facilitators to Medication Adherence Post Myocardial Infarction: A Qualitative Study Using the Theoretical Domains Framework
Source: Pharmacy (Basel). 2026 Feb 2;14(1):23. doi: 10.3390/pharmacy14010023 (PMC12921787; doi:10.3390/pharmacy14010023)
Supplement: Supplementary file 1 [file pharmacy-14-00023-s001.zip]

Archive with 3 entries (3 files):
- Supplementary file _3 demographics.pdf
- Supplementary File_2 Topic guide.pdf
- supplementary_file_ 1 COREQ Checklist.pdf
